# Supplementary material for: Bounded contribution of human early visual cortex to the topographic anisotropy in spatial extent perception
Source: Commun Biol. 2024 Feb 13;7:178. doi: 10.1038/s42003-024-05846-x (PMC10864322; doi:10.1038/s42003-024-05846-x)
Supplement: Supplementary file 4 — Supplementary Data 1 [file 42003_2024_5846_MOESM4_ESM.xlsx]

## Sheet: Fig3a
Visual area	V1	V1	V1	V1	V2	V2	V2	V2	V3	V3	V3	V3
StimCondition	Radial	Radial	Tangential	Tangential	Radial	Radial	Tangential	Tangential	Radial	Radial	Tangential	Tangential
variable	\sigma_radial	\sigma_tang	\sigma_radial	\sigma_tang	\sigma_radial	\sigma_tang	\sigma_radial	\sigma_tang	\sigma_radial	\sigma_tang	\sigma_radial	\sigma_tang
	1.19043	1.11642	1.0764	1.13147	1.31682	1.39026	1.54768	1.33307	1.66955	1.30875	1.60901	1.27741
	1.17291	1.05155	1.17395	0.835037	1.16502	1.24573	1.15784	0.980237	1.67577	1.30056	1.67053	1.19736
	1.31494	1.28395	1.35686	1.28983	1.39082	1.41836	1.3622	1.44386	1.82218	1.5965	1.88323	1.688
	0.877646	0.825912	0.909266	0.756122	1.34646	1.24661	1.38977	1.29361	1.60322	1.3766	1.82696	1.34486
	1.36456	1.32117	1.37788	1.20836	1.36691	1.23742	1.23833	1.4275	2.14604	1.64352	1.53963	1.60914
	1.33456	1.24931	1.17705	1.14411	1.60786	1.37345	1.38836	1.33801	2.04311	1.91965	1.83113	1.59851
	1.30906	1.18782	1.103	1.05296	1.436	1.35935	1.11106	1.18821	2.0026	1.57627	1.43342	1.52662
	1.66554	1.45331	1.35995	1.36247	1.52798	1.4253	1.34256	1.3197	1.67438	1.50243	1.25579	1.11758
	0.743644	0.64517	0.544872	0.54939	1.05142	0.908035	0.892754	0.820374	1.19168	1.07742	1.07626	1.00866
	1.08146	0.935593	1.30504	1.25258	1.25953	1.25687	1.27417	1.36375	1.53044	1.33335	1.7891	1.53825
	1.31629	1.19016	1.20146	1.10028	1.19224	1.09731	1.18073	1.25486	1.44434	1.40015	1.32622	1.45685
	1.00169	1.1404	1.10126	1.10043	1.31192	1.38404	1.2755	1.25819	1.47536	1.22596	1.57119	1.25264
	1.10493	0.914488	1.25831	1.00857	1.28561	1.1265	1.27215	1.20255	1.56753	1.33074	1.40925	1.31696
	1.1738	1.04221	1.14811	1.01894	0.911389	0.885623	0.831466	0.885232	1.12722	1.10391	1.26101	1.18267
	0.989065	0.931454	1.0738	0.946578	1.10024	1.20102	1.08347	1.16665	1.93449	1.55053	1.99063	1.71195
	0.776944	0.765063	0.588694	0.592455	1.25893	1.25107	1.13868	1.10219	1.61097	1.36442	1.41505	1.19492
	0.680483	0.676612	0.708609	0.802575	1.0057	1.10241	1.00267	1.05765	1.57438	1.22567	1.38332	1.35179
	1.12943	0.981913	0.981254	0.89665	1.17404	1.23997	1.13362	1.074	1.51259	1.28094	1.39247	1.35029
	1.06545	1.04305	1.19239	1.01088	1.45349	1.32508	1.36487	1.30007	1.23869	1.12953	1.46028	1.1275
	1.47342	0.975433	0.93321	1.17109	1.33204	1.00655	1.29708	1.39524	1.77509	1.30599	1.25701	1.30109
	1.15364	1.04047	1.06615	0.932992	1.14696	1.18525	1.14939	1.13189	1.4081	1.28599	1.54308	1.29535
	1.52379	1.31585	1.47351	1.46477	1.62124	1.61456	1.54127	1.53362	2.06409	1.58454	2.07392	1.57735
	1.12273	1.05443	1.02086	0.943811	1.21266	1.32839	1.27859	1.16565	2.00323	1.47308	1.76634	1.39209
	1.08819	0.937379	1.09185	0.887289	1.19169	1.12851	1.23034	1.05868	1.52074	1.41252	1.52943	1.29101
	0.722274	0.782389	0.972691	0.988716	1.04741	1.14128	1.26675	1.07453	1.34872	1.46153	2.03029	1.61916
	1.16365	1.12337	1.04336	1.10493	1.22905	1.3012	1.1917	1.23471	1.55836	1.45268	1.44447	1.35589
	1.2239	0.947246	0.687694	0.77733	1.41838	1.14784	1.36304	1.21712	2.3092	1.82923	1.90977	2.12255
	0.880457	0.721845	1.13197	1.05745	1.33548	1.23278	1.48776	1.36654	1.58998	1.40402	2.01586	1.54973
	1.34122	1.01592	0.914365	0.942499	1.44472	1.16966	1.1912	1.18793	1.81312	1.32125	1.18754	1.474

## Sheet: Fig3b
V1		V2		V3
RI_pRF(radial)	RI_pRF(tangential)	RI_pRF(radial)	RI_pRF(tangential)	RI_pRF(radial)	RI_pRF(tangential)
0.0740096	-0.0550653	-0.073439	0.214613	0.360793	0.331593
0.121355	0.338911	-0.0807076	0.177598	0.375209	0.473167
0.0309864	0.0670275	-0.0275438	-0.0816562	0.225675	0.195221
0.0517345	0.153144	0.0998554	0.0961556	0.226617	0.482108
0.0433949	0.169519	0.129493	-0.189165	0.502521	-0.0695122
0.0852499	0.0329446	0.234411	0.0503457	0.12346	0.232617
0.121241	0.0500428	0.0766483	-0.0771468	0.426335	-0.0932044
0.212235	-0.00252672	0.102678	0.0228591	0.171952	0.138207
0.0984744	-0.00451847	0.143381	0.0723799	0.114252	0.0675995
0.145864	0.0524594	0.00266015	-0.0895784	0.197096	0.250856
0.126129	0.101186	0.0949271	-0.0741302	0.0441907	-0.130632
-0.138707	0.000828373	-0.0721267	0.0173106	0.249401	0.318541
0.190446	0.249733	0.159111	0.0696015	0.236793	0.0922944
0.131594	0.129169	0.0257658	-0.0537664	0.023316	0.0783442
0.0576112	0.12722	-0.100775	-0.0831797	0.383959	0.278687
0.0118811	-0.00376083	0.00786018	0.0364868	0.246547	0.220129
0.00387095	-0.0939665	-0.0967132	-0.054976	0.348715	0.0315332
0.147512	0.084604	-0.065925	0.0596229	0.231653	0.0421854
0.0224028	0.181511	0.128403	0.0648079	0.109166	0.332782
0.497989	-0.237882	0.325489	-0.0981617	0.469099	-0.0440749
0.113162	0.133159	-0.03829	0.0175066	0.122114	0.247731
0.207941	0.0087418	0.00668796	0.0076524	0.479544	0.496567
0.068298	0.0770448	-0.115738	0.112945	0.530148	0.374253
0.150806	0.204563	0.0631754	0.171661	0.108221	0.238427
-0.0601148	-0.0160251	-0.0938668	0.192213	-0.112809	0.411131
0.040276	-0.0615675	-0.0721575	-0.0430111	0.105679	0.0885859
0.276649	-0.0896363	0.270538	0.145917	0.479969	-0.212777
0.158612	0.074519	0.102708	0.121215	0.185957	0.466128
0.325306	-0.028134	0.275058	0.00327084	0.491871	-0.286466

## Sheet: Fig4c
AR_probe	% standard choice_obsData		% standard choice_fitted
	Radial condition	Tangential condition	Radial condition	Tangential condition
0.5	93.3333	100	96.5328	99.51
0.594604	89.6552	100	88.3791	98.1288
0.707107	68.75	88.75	66.7734	91.6087
0.840896	38.4615	70.8861	41.3683	69.4262
1	52	40.5063	49.3039	41.2441
1.18921	75	50	77.1121	50.2939
1.41421	91.8919	82.3529	92.7501	80.8009
1.68179	97.4359	92.5	97.8067	95.4133
2	100	100	99.2112	98.9449

## Sheet: Fig5
RI_perc(radial)	RI_perc(tangential)
0.130771	0.00862128
0.173386	-0.345056
0.179202	-0.0749125
0.0708914	-0.0769605
0.306896	-0.359796
0.134845	-0.131957
0.658886	-0.475794
0.490405	-0.153498
0.426747	-0.574544
-0.229675	0.318046
0.451735	-0.378245
-0.248597	0.338705
0.182417	-0.0157219
0.514573	-0.0729931
0.128062	-0.103353
0.305745	-0.385505
0.179451	-0.078165
0.336137	-0.434607
0.374968	-0.269526
0.203562	-0.204005
0.103947	0.00695856
0.302778	-0.380308
-0.190168	0.169409
0.421335	-0.242338
0.795858	-0.550064
0.382645	-0.438717
0.456168	-0.471172

## Sheet: Fig6a
Radial orientation condition				Tangential orientation condition
RI_pRF_V1	RI_pRF_V2	RI_pRF_V3	RI_perc	RI_pRF_V1	RI_pRF_V2	RI_pRF_V3	RI_perc
0.0740096	-0.073439	0.360793	0.130771	-0.0550653	0.214613	0.331593	0.00862128
0.121355	-0.0807076	0.375209	0.173386	0.338911	0.177598	0.473167	-0.345056
0.0309864	-0.0275438	0.225675	0.179202	0.0670275	-0.0816562	0.195221	-0.0749125
0.0517345	0.0998554	0.226617	0.0708914	0.153144	0.0961556	0.482108	-0.0769605
0.0433949	0.129493	0.502521	0.306896	0.169519	-0.189165	-0.0695122	-0.359796
0.0852499	0.234411	0.12346	0.134845	0.0329446	0.0503457	0.232617	-0.131957
0.121241	0.0766483	0.426335	0.658886	0.0500428	-0.0771468	-0.0932044	-0.475794
0.212235	0.102678	0.171952	0.490405	-0.00252672	0.0228591	0.138207	-0.153498
0.0984744	0.143381	0.114252	0.426747	-0.00451847	0.0723799	0.0675995	-0.574544
0.145864	0.00266015	0.197096	-0.229675	0.0524594	-0.0895784	0.250856	0.318046
0.126129	0.0949271	0.0441907	0.451735	0.101186	-0.0741302	-0.130632	-0.378245
-0.138707	-0.0721267	0.249401	-0.248597	0.000828373	0.0173106	0.318541	0.338705
0.131594	0.0257658	0.023316	0.182417	0.129169	-0.0537664	0.0783442	-0.0157219
0.0576112	-0.100775	0.383959	0.514573	0.12722	-0.0831797	0.278687	-0.0729931
0.00387095	-0.0967132	0.348715	0.128062	-0.0939665	-0.054976	0.0315332	-0.103353
0.147512	-0.065925	0.231653	0.305745	0.084604	0.0596229	0.0421854	-0.385505
0.0224028	0.128403	0.109166	0.179451	0.181511	0.0648079	0.332782	-0.078165
0.497989	0.325489	0.469099	0.336137	-0.237882	-0.0981617	-0.0440749	-0.434607
0.113162	-0.03829	0.122114	0.374968	0.133159	0.0175066	0.247731	-0.269526
0.207941	0.00668796	0.479544	0.203562	0.0087418	0.0076524	0.496567	-0.204005
0.068298	-0.115738	0.530148	0.103947	0.0770448	0.112945	0.374253	0.00695856
0.150806	0.0631754	0.108221	0.302778	0.204563	0.171661	0.238427	-0.380308
-0.0601148	-0.0938668	-0.112809	-0.190168	-0.0160251	0.192213	0.411131	0.169409
0.040276	-0.0721575	0.105679	0.421335	-0.0615675	-0.0430111	0.0885859	-0.242338
0.276649	0.270538	0.479969	0.795858	-0.0896363	0.145917	-0.212777	-0.550064
0.158612	0.102708	0.185957	0.382645	0.074519	0.121215	0.466128	-0.438717
0.325306	0.275058	0.491871	0.456168	-0.028134	0.00327084	-0.286466	-0.471172

## Sheet: Fig6b
Radial orientation condition		Tangential orientation condition
RI_pRF	RI_perc	RI_pRF	RI_perc
0.120455	0.130771	0.163713	0.00862128
0.138619	0.173386	0.329892	-0.345056
0.0763727	0.179202	0.0601974	-0.0749125
0.126069	0.0708914	0.243802	-0.0769605
0.225136	0.306896	-0.0297195	-0.359796
0.147707	0.134845	0.105302	-0.131957
0.208075	0.658886	-0.0401028	-0.475794
0.162288	0.490405	0.0528463	-0.153498
0.118702	0.426747	0.0451536	-0.574544
0.115207	-0.229675	0.0712457	0.318046
0.0884157	0.451735	-0.0345255	-0.378245
0.0128556	-0.248597	0.112227	0.338705
0.0602253	0.182417	0.051249	-0.0157219
0.113598	0.514573	0.107576	-0.0729931
0.0852909	0.128062	-0.0391364	-0.103353
0.104413	0.305745	0.0621374	-0.385505
0.0866573	0.179451	0.193033	-0.078165
0.430859	0.336137	-0.126706	-0.434607
0.065662	0.374968	0.132799	-0.269526
0.231391	0.203562	0.170987	-0.204005
0.160903	0.103947	0.188081	0.00695856
0.107401	0.302778	0.204884	-0.380308
-0.0889303	-0.190168	0.195773	0.169409
0.024599	0.421335	-0.0053309	-0.242338
0.342386	0.795858	-0.0521654	-0.550064
0.149092	0.382645	0.220621	-0.438717
0.364078	0.456168	-0.103776	-0.471172

## Sheet: Fig6c
CMI_pRF	CMI_perc
-0.0432588	0.061075
-0.191273	0.259221
0.0161752	0.127057
-0.117733	0.073926
0.254856	0.333346
0.0424045	0.133401
0.248177	0.56734
0.109442	0.321952
0.0735488	0.500646
0.043961	-0.273861
0.122941	0.41499
-0.099371	-0.293651
0.00897634	0.0990695
0.0060225	0.293783
0.124427	0.115707
0.042276	0.345625
-0.106376	0.128808
0.557565	0.385372
-0.0671367	0.322247
0.0604038	0.203783
-0.0271782	0.0484942
-0.0974827	0.341543
-0.284703	-0.179788
0.0299299	0.331837
0.394551	0.672961
-0.0715285	0.410681
0.467855	0.46367
